# Supplementary material for: Knowledge and practices about zoonotic tuberculosis prevention and associated determinants amongst livestock workers in Nigeria; 2015
Source: PLoS One. 2018 Jun 11;13(6):e0198810. doi: 10.1371/journal.pone.0198810 (PMC5995405; doi:10.1371/journal.pone.0198810)
Supplement: S2 Table — (XLS) [file pone.0198810.s006.xls]

## Sheet: Sheet1
Occupation type	Age (in years)	gender	Education level	duration (in years)	Knowledge of clinical signs of TB in animal	Does bovine TB affect humans?	Modes of transmission	knowledge of symptoms of infection in humans	BTB infection in man is preventable	Boiling milk before drinking kills the bacteria organism	separating animal pens from that of humans reduce infection with zoonotic TB	BTB in man is curableZoonotic TB in man is curable	what type of treatment is best for TB	TB treatment in man is free	Total sum	Knowledge score
1	2	1	1	1	1	0	0	1	1	1	1	0	0	1	6	1
1	3	1	1	3	1	0	0	1	1	1	1	0	0	1	6	1
1	3	1	2	1	1	0	0	1	1	1	1	0	0	1	6	1
1	2	2	1	2	0	0	0	0	0	0	1	0	0	0	1	0
1	1	1	2	1	0	1	1	0	1	1	1	1	1	1	8	1
1	2	2	2	2	0	0	0	1	1	1	1	0	0	0	4	0
1	3	1	2	2	0	0	1	1	1	0	1	1	0	1	6	1
1	3	2	3	3	1	0	0	0	0	1	1	0	0	0	3	0
1	3	2	3	2	1	0	0	0	0	0	1	0	0	0	2	0
1	3	2	2	3	1	0	0	0	0	0	1	0	0	0	2	0
1	3	1	2	3	1	1	1	0	1	0	1	1	1	1	8	1
1	3	2	2	1	1	1	0	1	1	1	1	0	1	1	8	1
1	2	1	1	1	1	1	0	1	1	1	1	1	1	1	9	1
1	3	2	1	1	1	0	0	0	0	1	1	0	0	0	3	0
1	3	2	3	3	1	0	0	0	0	1	1	0	0	0	3	0
1	3	2	2	3	0	0	0	1	1	0	1	0	0	0	3	0
1	3	1	3	2	1	0	1	0	0	1	1	1	0	0	5	0
1	1	2	2	2	1	0	0	1	1	1	1	0	0	1	6	1
1	3	2	1	1	0	0	0	1	1	1	1	0	0	0	4	0
1	3	2	2	2	0	0	0	0	0	1	1	0	0	0	2	0
1	3	1	1	1	0	0	0	1	1	0	1	0	0	0	3	0
1	1	2	1	1	1	0	0	1	1	1	1	1	0	0	6	1
1	1	1	2	2	1	1	0	0	0	1	1	0	1	1	6	1
1	2	2	2	3	0	0	0	0	0	1	1	0	0	0	2	0
1	3	1	3	3	1	1	0	0	0	1	1	0	1	1	6	1
1	2	1	1	1	0	1	0	0	0	0	1	0	1	0	3	0
1	3	2	2	2	0	1	0	0	0	0	1	0	1	0	3	0
1	1	2	1	1	0	0	0	0	0	1	1	0	0	0	2	0
1	2	2	2	3	0	1	0	0	0	0	1	0	1	0	3	0
1	1	2	2	2	1	1	0	0	0	1	1	0	1	1	6	1
1	3	2	3	3	0	0	0	0	0	1	1	0	0	0	2	0
1	1	1	1	2	0	0	1	0	0	1	1	1	0	0	4	0
1	3	1	2	2	0	0	0	0	0	1	1	0	0	0	2	0
1	2	1	2	2	1	0	0	0	0	0	0	0	0	1	2	0
1	2	2	2	2	0	1	0	0	0	1	1	0	1	0	4	0
1	1	1	1	1	0	0	0	0	0	1	1	0	0	0	2	0
1	3	2	1	2	0	0	1	1	1	1	1	1	0	0	6	1
1	3	2	2	2	0	0	0	0	0	1	1	0	0	0	2	0
1	1	2	3	3	0	0	0	0	0	1	1	0	0	0	2	0
1	2	1	2	2	1	1	0	0	0	1	1	0	1	1	6	1
1	1	1	1	1	1	1	1	1	1	1	1	1	1	1	10	1
1	1	2	3	2	0	0	0	0	0	1	1	0	0	0	2	0
1	1	2	1	3	0	0	0	0	0	1	1	0	0	0	2	0
1	3	2	2	3	1	0	1	0	0	1	1	1	0	0	5	0
1	1	1	1	1	1	0	0	0	0	1	1	0	0	0	3	0
1	1	1	1	1	1	1	1	1	1	1	1	1	1	1	10	1
1	1	2	2	2	1	0	1	0	0	1	1	1	0	1	6	1
1	2	1	1	1	0	0	0	0	0	1	1	0	0	0	2	0
1	3	2	2	2	0	0	0	1	1	1	1	0	0	0	4	0
1	3	2	2	2	0	0	0	0	0	1	1	0	0	0	2	0
1	1	2	2	2	0	1	0	0	0	1	1	0	1	0	4	0
1	2	2	2	3	1	0	0	0	0	1	1	0	0	0	3	0
1	2	2	2	3	1	0	0	0	0	1	1	0	0	0	3	0
1	2	1	2	1	1	0	1	1	1	1	1	1	0	0	7	1
1	3	1	3	3	0	0	0	0	0	1	1	0	0	0	2	0
1	1	2	1	1	1	0	0	1	1	1	1	0	0	0	5	0
1	1	2	3	3	1	0	0	0	0	1	1	0	0	0	3	0
1	1	2	1	3	1	0	0	0	0	0	1	0	0	0	2	0
1	1	2	2	1	1	0	0	0	0	1	1	0	0	1	4	0
1	3	1	1	1	0	0	0	0	0	0	1	0	0	0	1	0
1	2	2	2	2	0	0	0	0	0	1	1	0	0	0	2	0
1	1	2	1	3	0	0	0	0	0	0	1	0	0	0	1	0
1	1	2	1	2	1	0	0	0	0	1	1	0	0	1	4	0
1	2	2	2	2	1	1	0	1	1	1	1	0	1	1	8	1
1	2	1	1	2	1	0	1	1	1	1	1	1	0	1	8	1
1	1	2	2	2	1	1	0	0	0	1	1	0	1	1	6	1
1	1	2	1	2	1	0	0	0	0	1	1	0	0	1	4	0
1	1	2	2	2	1	0	0	1	1	1	1	0	0	1	6	1
1	1	1	1	2	0	1	0	0	0	1	1	0	1	0	4	0
1	2	2	2	2	1	0	0	0	0	1	1	0	0	0	3	0
1	1	2	3	3	1	0	0	0	0	1	1	0	0	0	3	0
1	1	1	1	1	1	1	1	1	1	1	1	1	1	1	10	1
1	2	2	2	2	0	0	0	0	0	1	1	0	0	0	2	0
1	3	2	1	2	1	1	1	1	1	1	1	1	1	1	10	1
1	3	1	1	1	1	1	1	1	1	1	1	1	1	1	10	1
1	2	2	2	2	0	0	0	0	0	1	1	0	0	0	2	0
1	2	2	2	2	0	0	0	0	0	1	1	0	0	0	2	0
1	3	2	3	2	1	0	0	0	0	1	1	0	0	0	3	0
1	3	2	2	2	0	0	0	0	0	1	1	0	0	0	2	0
1	2	1	2	1	0	0	1	1	1	1	1	1	0	0	6	1
1	1	2	2	2	1	0	0	0	0	1	1	0	0	0	3	0
1	3	2	3	3	0	0	0	0	0	1	1	0	0	0	2	0
1	2	2	2	2	0	0	0	0	0	1	1	0	0	0	2	0
1	2	1	2	2	1	0	0	1	1	1	1	0	0	1	6	1
1	2	2	3	3	0	0	0	0	0	1	1	0	0	0	2	0
1	2	1	2	1	0	0	1	1	1	1	1	1	0	0	6	1
1	1	2	1	3	1	0	0	0	0	1	1	0	0	1	4	0
1	1	1	3	2	1	0	0	1	1	1	1	0	0	1	6	1
1	2	2	2	2	1	0	0	0	0	1	1	0	0	1	4	0
1	1	1	1	1	0	1	1	1	1	1	1	1	1	0	8	1
1	2	2	2	2	0	0	0	0	0	0	1	0	0	0	1	0
1	1	1	1	1	1	1	1	1	1	0	1	1	1	1	9	1
1	2	2	2	2	1	0	0	0	0	1	1	0	0	0	3	0
1	3	2	3	3	0	0	0	0	0	1	1	0	0	0	2	0
1	3	2	2	2	1	1	1	1	1	0	1	1	1	1	9	1
1	1	1	1	1	1	1	1	1	1	1	1	1	1	1	10	1
1	1	1	2	1	0	1	1	1	1	1	1	1	1	0	8	1
1	2	1	2	2	1	1	1	0	0	0	0	1	1	0	5	0
1	1	1	1	1	1	1	0	0	0	0	0	0	1	0	3	0
1	2	1	1	2	0	1	0	0	0	0	0	0	1	0	2	0
1	3	2	1	3	0	1	1	0	0	0	0	1	1	0	4	0
1	2	1	3	2	0	1	1	1	1	0	0	1	1	0	6	1
1	2	1	1	1	0	1	1	0	0	0	0	1	1	0	4	0
1	1	1	2	1	1	1	0	0	0	0	0	0	1	0	3	0
1	2	1	1	3	0	1	0	0	0	0	0	0	1	0	2	0
1	2	2	2	3	0	1	0	0	0	0	0	0	1	0	2	0
1	2	1	1	3	1	1	1	0	0	0	0	1	1	0	5	0
1	1	1	1	2	1	0	0	1	1	0	0	0	0	0	3	0
1	2	1	1	2	1	0	0	0	0	0	0	0	0	0	1	0
1	2	1	1	3	1	1	0	0	0	0	0	0	1	0	3	0
1	2	1	3	2	0	1	0	0	0	0	0	0	1	0	2	0
1	3	1	1	3	0	1	1	0	0	0	0	1	1	0	4	0
1	3	1	2	3	0	1	1	0	0	0	0	1	1	0	4	0
1	2	1	3	2	0	1	1	0	0	0	0	1	1	0	4	0
1	3	1	1	3	0	0	0	0	0	1	1	0	0	0	2	0
1	2	1	1	2	1	1	1	1	1	0	0	1	1	1	8	1
1	2	1	1	1	0	0	1	0	0	0	0	1	0	0	2	0
1	2	1	3	1	0	0	1	0	0	0	0	1	0	0	2	0
1	2	1	1	3	0	1	1	0	0	0	0	1	1	0	4	0
1	2	1	1	3	0	0	0	0	0	1	1	0	0	0	2	0
1	3	1	1	3	0	1	1	0	0	0	0	1	1	0	4	0
1	2	1	1	1	0	0	0	0	0	1	1	0	0	0	2	0
1	1	1	3	1	0	1	1	0	0	0	0	1	1	0	4	0
1	1	1	3	1	0	0	1	0	0	1	1	1	0	0	4	0
1	3	1	3	3	0	0	1	0	0	1	1	1	0	0	4	0
1	2	1	2	3	1	1	1	0	0	0	0	1	1	1	6	1
1	3	1	1	3	1	0	0	1	1	1	1	0	0	1	6	1
1	3	1	2	3	1	1	1	1	1	1	1	1	1	1	10	1
1	3	1	1	3	0	0	0	1	1	0	0	0	0	0	2	0
1	2	1	2	3	0	0	0	0	0	1	1	0	0	0	2	0
1	3	1	3	2	1	1	1	1	1	1	1	1	1	1	10	1
1	1	1	1	1	0	0	0	0	0	0	0	0	0	0	0	0
1	2	1	2	2	0	0	1	1	1	0	0	1	0	0	4	0
1	1	1	3	2	0	0	0	0	0	1	1	0	0	0	2	0
1	3	1	1	3	0	1	1	0	0	0	0	1	1	0	4	0
1	3	1	2	3	1	1	1	1	1	1	1	1	1	1	10	1
1	3	2	2	1	1	1	0	1	1	1	1	0	1	1	8	1
1	2	1	1	1	1	1	1	1	1	1	1	1	1	1	10	1
1	3	2	1	1	0	0	0	0	0	1	1	0	0	0	2	0
1	3	2	3	3	0	0	0	0	0	1	1	0	0	0	2	0
1	3	2	2	3	0	0	0	1	1	1	1	0	0	0	4	0
1	3	1	3	2	0	0	1	0	0	1	1	1	0	0	4	0
1	1	2	2	2	1	0	0	1	1	1	1	0	0	1	6	1
1	3	2	1	1	0	0	0	1	1	1	1	0	0	0	4	0
1	3	2	2	2	0	0	0	0	0	1	1	0	0	0	2	0
1	3	1	1	1	0	0	0	1	1	1	1	0	0	0	4	0
1	1	2	1	1	0	0	1	1	1	1	1	1	0	0	6	1
1	2	1	2	2	1	0	0	0	0	0	0	0	0	1	2	0
1	2	2	2	2	0	1	0	0	0	1	1	0	1	0	4	0
1	1	1	1	1	0	0	0	0	0	1	1	0	0	0	2	0
1	3	2	1	2	0	0	1	1	1	1	1	1	0	0	6	1
1	3	2	2	2	0	0	0	0	0	1	1	0	0	0	2	0
1	1	2	3	3	0	0	0	0	0	1	1	0	0	0	2	0
1	2	1	2	2	1	1	0	0	0	1	1	0	1	1	6	1
1	1	1	1	1	1	1	1	1	1	1	1	1	1	1	10	1
1	1	2	3	2	0	0	0	0	0	1	1	0	0	0	2	0
1	1	2	1	3	0	0	0	0	0	1	1	0	0	0	2	0
1	3	2	2	3	0	0	1	0	0	1	1	1	0	0	4	0
1	1	1	1	1	0	0	0	0	0	1	1	0	0	0	2	0
1	1	1	1	1	1	1	1	1	1	1	1	1	1	1	10	1
1	1	2	2	2	1	0	1	0	0	1	1	1	0	1	6	1
1	1	1	1	2	0	1	0	0	0	1	1	0	1	0	4	0
1	2	2	2	2	0	0	0	0	0	1	1	0	0	0	2	0
1	1	2	3	3	0	0	0	0	0	1	1	0	0	0	2	0
1	1	1	1	1	1	1	1	1	1	1	1	1	1	1	10	1
1	2	2	2	2	0	0	0	0	0	1	1	0	0	0	2	0
1	3	2	1	2	1	1	1	1	1	1	1	1	1	1	10	1
1	3	1	1	1	1	1	1	1	1	1	1	1	1	1	10	1
1	2	2	2	2	0	0	0	0	0	0	1	0	0	0	1	0
1	2	2	2	2	0	0	0	0	0	1	1	0	0	0	2	0
1	3	2	3	2	0	0	0	0	0	1	1	0	0	0	2	0
1	3	2	2	2	0	0	0	0	0	0	1	0	0	0	1	0
1	2	1	2	1	0	0	1	1	1	1	1	1	0	0	6	1
1	1	2	2	2	0	0	0	0	0	1	1	0	0	0	2	0
1	3	2	3	3	0	0	0	0	0	0	1	0	0	0	1	0
1	2	2	2	2	0	0	0	0	0	0	1	0	0	0	1	0
1	2	1	2	2	1	0	0	1	1	1	1	0	0	1	6	1
1	3	2	2	2	0	0	0	0	0	1	1	0	0	0	2	0
1	1	2	3	3	0	0	0	0	0	1	1	0	0	0	2	0
1	2	1	2	2	1	1	0	0	0	1	1	0	1	1	6	1
1	1	1	1	1	1	1	1	1	1	1	1	1	1	1	10	1
1	1	2	3	2	0	0	0	0	0	1	1	0	0	0	2	0
1	1	2	1	3	0	0	0	0	0	1	1	0	0	0	2	0
1	3	2	2	3	0	0	1	0	0	1	1	1	0	0	4	0
1	1	1	1	1	0	0	0	0	0	1	1	0	0	0	2	0
1	1	1	1	1	1	1	1	1	1	1	1	1	1	1	10	1
1	1	2	2	2	1	0	1	0	0	1	1	1	0	1	6	1
1	1	1	1	2	0	1	0	0	0	1	1	0	1	0	4	0
1	2	2	2	2	0	0	0	0	0	1	1	0	0	0	2	0
1	1	2	3	3	0	0	0	0	0	1	1	0	0	0	2	0
1	1	1	1	1		1	1	1	1	1	1	1	1		8	1
1	2	2	2	2	0	0	0	0	0	1	1	0	0	0	2	0
1	3	2	1	2	1	1	1	1	1	1	1	1	1	1	10	1
1	3	1	1	1	1	1	1	1	1	1	1	1	1	1	10	1
1	2	2	2	2	0	0	0	0	0	1	1	0	0	0	2	0
1	2	2	2	2	0	0	0	0	0	1	1	0	0	0	2	0
2	3	1	3	3	1	1	1	1	1	1	1	1	1	1	10	1
2	3	1	2	1	1	1	1	1	1	1	1	1	1	1	10	1
2	3	1	3	3	1	1	1	1	1	0	1	1	1	1	9	1
2	3	1	2	3	1	1	1	1	1	1	1	1	1	1	10	1
2	3	1	2	3	1	1	1	1	1	0	1	1	1	1	9	1
2	3	1	2	3	1	1	1	1	1	0	1	1	1	1	9	1
2	2	1	3	3	1	1	1	1	1	1	1	1	1	1	10	1
2	3	1	3	3	1	0	0	1	1	1	1	0	0	1	6	1
2	2	1	2	3	1	1	1	1	1	1	1	1	1	1	10	1
2	2	1	3	3	1	0	1	1	1	1	1	1	0	1	8	1
2	3	2	1	3	1	1	1	0	1	1	1	1	1	1	9	1
2	3	2	2	3	1	1	1	1	1	1	1	1	1	1	10	1
2	3	1	2	3	1	0	1	1	1	0	1	1	0	1	7	1
2	1	2	3	3	1	1	1	1	1	1	1	1	1	1	10	1
2	3	2	1	3	1	1	1	1	1	1	1	1	1	1	10	1
2	3	2	2	3	1	1	1	1	1	1	1	1	1	1	10	1
2	3	1	3	2	1	1	1	1	1	0	1	1	1	1	9	1
2	3	2	2	3	1	1	1	1	1	1	1	1	1	1	10	1
2	3	1	3	3	1	1	1	1	1	1	1	1	1	1	10	1
2	2	2	1	3	1	1	1	1	1	0	1	1	1	1	9	1
2	2	2	2	3	1	1	1	1	1	0	1	1	1	0	8	1
2	3	1	1	3	1	1	1	1	1	1	1	1	1	1	10	1
2	3	2	1	3	1	1	1	1	1	0	1	1	1	1	9	1
2	3	2	3	3	1	1	1	1	1	1	1	1	1	1	10	1
2	3	1	3	3	1	1	1	1	1	1	1	1	1	1	10	1
2	3	1	3	3	1	1	1	1	1	1	1	1	1	1	10	1
2	3	1	2	1	1	1	1	1	1	1	1	1	1	1	10	1
2	3	1	3	3	1	1	1	1	1	1	1	1	1	1	10	1
2	3	1	2	3	1	1	1	1	1	1	1	1	1	1	10	1
2	3	1	2	3	1	1	1	1	1	1	1	1	1	0	9	1
2	3	1	2	3	1	1	1	1	1	1	1	1	1	1	10	1
2	2	1	3	3	1	1	1	1	1	1	1	1	1	1	10	1
2	3	1	3	3	1	0	0	1	1	1	1	0	0	1	6	1
2	2	1	2	3	1	1	1	1	1	0	1	1	1	1	9	1
2	2	1	3	3	1	0	1	1	1	1	1	1	0	1	8	1
2	3	2	1	3	1	1	1	1	1	1	1	1	1	1	10	1
2	3	2	2	3	1	1	1	1	1	1	1	1	1	1	10	1
2	3	1	2	3	1	0	1	1	1	1	1	1	0	1	8	1
2	1	2	3	3	1	1	1	0	1	1	1	1	1	1	9	1
2	3	2	1	3	1	1	1	1	1	1	1	1	1	1	10	1
2	3	2	2	3	1	1	1	0	1	1	1	1	1	1	9	1
2	3	1	3	2	1	1	1	1	1	1	1	1	1	1	10	1
2	3	2	2	3	1	1	1	1	1	1	1	1	1	0	9	1
2	3	1	3	3	1	1	1	1	1	1	1	1	0	0	8	1
2	2	2	1	3	1	1	1	0	1	1	1	1	1	1	9	1
2	2	2	2	3	1	1	1	1	1	1	1	1	1	1	10	1
2	3	1	1	3	1	1	1	1	1	1	1	1	1	1	10	1
2	3	2	1	3	1	1	1	0	1	1	1	1	1	1	9	1
2	3	2	3	3	1	1	1	0	1	0	1	1	1	0	7	1
2	3	1	3	3	1	1	1	1	1	0	1	1	1	1	9	1
2	3	1	3	3	1	1	1	1	1	1	1	1	1	1	10	1
2	3	1	2	1	1	1	1	1	1	1	1	1	1	1	10	1
2	3	1	3	3	1	1	1	1	1	0	1	1	1	1	9	1
2	3	1	2	3	1	1	1	1	1	1	1	1	1	1	10	1
2	3	1	2	3	1	1	1	1	1	1	1	1	1	1	10	1
2	3	1	2	3	1	1	1	1	1	1	1	1	1	1	10	1
2	2	1	3	3	1	1	1	1	1	1	1	1	1	1	10	1
2	3	1	3	3	1	0	0	1	1	1	1	0	0	1	6	1
2	2	1	2	3	1	1	1	1	1	1	1	1	1	1	10	1
2	2	1	3	3	1	0	1	1	1	1	1	1	0	1	8	1
2	3	2	1	3	1	1	1	1	1	0	1	1	1	1	9	1
2	3	2	2	3	1	1	1	0	1	1	1	1	1	1	9	1
2	3	1	2	3	1	0	1	1	1	1	1	1	0	1	8	1
2	1	2	3	3	1	1	1	1	1	1	1	1	1	1	10	1
2	3	2	1	3	1	1	1	0	1	1	1	1	1	1	9	1
2	3	2	2	3	1	1	1	1	1	0	1	1	1	1	9	1
2	3	1	3	2	1	1	1	1	1	0	1	1	1	1	9	1
2	3	2	2	3	1	1	1	1	1	0	1	1	1	1	9	1
2	3	1	3	3	1	1	1	1	1	0	1	1	1	1	9	1
2	2	2	1	3	1	1	1	1	1	0	1	1	1	1	9	1
2	2	2	2	3	1	1	1	1	1	0	1	1	1	1	9	1
2	3	1	1	3	1	1	1	1	1	1	1	1	1	1	10	1
2	3	2	1	3	1	1	1	1	1	1	1	1	1	1	10	1
2	3	2	3	3	1	1	1	1	1	1	1	1	1	1	10	1
2	3	1	3	3	1	1	1	1	1	1	1	1	1	1	10	1
2	1	2	1	1	0	1	1	0	0	1	1	1	1	0	6	1
2	2	1	2	2	0	1	1	0	0	1	1	1	0	1	6	1
2	2	2	3	2	0	1	1	0	0	0	0	1	1	0	4	0
2	2	2	2	3	0	1	1	1	1	0	0	1	0	1	6	1
2	1	2	2	3	0	1	0	1	1	0	0	0	1	0	4	0
2	2	1	3	3	1	1	1	0	1	1	1	1	1	1	9	1
2	2	1	2	3	1	1	0	1	1	1	1	0	1	1	8	1
2	2	2	3	2	0	1	1	0	0	1	1	1	0	1	6	1
2	3	2	3	3	0	1	1	0	0	0	0	1	0	0	3	0
2	1	1	2	1	0	1	0	0	0	0	0	0	1	0	2	0
2	2	2	2	2	0	1	0	0	0	0	0	0	1	0	2	0
2	2	2	2	2	0	1	1	0	0	1	1	1	1	0	6	1
2	3	1	1	3	0	1	1	0	0	0	0	1	1	0	4	0
2	2	1	3	2	0	1	1	0	0	0	0	1	1	0	4	0
2	2	1	2	2	1	1	1	1	1	0	0	1	1	1	8	1
2	2	1	2	2	0	1	1	0	0	0	0	1	1	0	4	0
2	1	1	1	1	0	1	0	0	0	0	0	0	1	0	2	0
2	2	1	1	2	0	1	0	0	0	0	0	0	1	0	2	0
2	3	2	1	3	0	1	1	0	0	0	0	1	1	0	4	0
2	2	1	3	1	0	1	1	1	1	0	0	1	1	0	6	1
2	2	1	1	1	0	1	1	0	0	0	0	1	1	0	4	0
2	1	1	2	1	0	1	0	0	0	0	0	0	1	0	2	0
2	2	1	1	3	0	1	0	0	0	0	0	0	1	0	2	0
2	2	2	2	3	0	1	0	0	0	0	0	0	1	0	2	0
2	2	1	1	3	0	1	1	0	0	0	0	1	1	0	4	0
2	1	1	1	2	0	0	0	1	1	0	0	0	0	0	2	0
2	2	1	1	2	0	0	0	0	0	0	0	0	0	0	0	0
2	2	1	1	3	0	1	0	1	0	0	0	0	1	0	3	0
2	2	1	3	2	0	1	0	0	0	0	0	0	1	0	2	0
2	3	1	1	3	0	1	1	0	0	0	0	1	1	0	4	0
2	3	1	2	3	0	1	1	0	0	0	0	1	1	0	4	0
2	1	1	3	2	0	1	1	0	0	0	0	1	1	0	4	0
2	3	1	1	3	0	1	1	0	0	0	0	1	1	0	4	0
2	1	1	1	1	0	1	0	0	0	0	0	0	1	0	2	0
2	2	1	2	3	0	1	1	1	0	0	0	1	1	0	5	0
2	3	1	2	3	0	1	1	0	0	0	0	1	1	0	4	0
2	3	1	1	1	1	0	0	1	1	0	0	0	0	1	4	0
2	3	1	1	3	0	0	0	0	0	0	0	0	0	0	0	0
2	2	1	3	2	0	1	1	0	0	0	0	1	1	0	4	0
2	3	1	1	3	0	0	0	0	0	1	1	0	0	0	2	0
2	2	1	1	2	1	1	1	1	1	0	0	1	1	1	8	1
2	2	1	1	1	0	0	1	0	0	0	0	1	0	0	2	0
2	2	1	3	1	0	0	1	0	0	0	0	1	0	0	2	0
2	2	1	1	3	0	1	1	0	0	0	0	1	1	0	4	0
2	2	1	1	3	0	0	0	0	0	1	1	0	0	0	2	0
2	3	1	1	3	0	1	1	0	0	0	0	1	0	0	3	0
2	2	1	1	1	0	0	0	0	0	1	1	0	0	0	2	0
2	1	1	3	1	0	1	1	0	0	0	0	1	0	0	3	0
2	1	1	3	1	0	0	1	0	0	1	1	1	0	0	4	0
2	3	1	3	3	0	0	1	0	0	1	1	1	0	0	4	0
2	2	1	2	3	1	1	1	0	0	1	0	1	0	1	6	1
2	3	1	1	3	1	0	0	1	1	1	1	0	0	1	6	1
2	3	1	2	3	1	1	1	1	1	1	1	1	1	1	10	1
2	3	1	1	3	0	0	0	1	1	0	0	0	0	0	2	0
2	2	1	2	3	0	0	0	0	0	1	1	0	0	0	2	0
2	3	1	3	2	1	1	1	1	1	1	1	1	1	1	10	1
2	1	1	1	1	0	0	0	0	0	0	0	0	0	0	0	0
2	2	1	2	2	0	0	1	1	1	0	0	1	0	0	4	0
2	1	1	3	2	0	0	0	0	0	1	1	0	0	0	2	0
2	3	1	1	3	0	1	1	0	0	0	0	1	1	0	4	0
2	2	1	1	3	0	1	1	0	0	0	0	1	1	0	4	0
2	2	1	1	3	0	0	0	0	0	0	0	0	0	0	0	0
2	3	1	1	2	0	1	1	1	1	0	0	1	1	0	6	1
2	2	1	1	2	0	1	1	0	0	0	0	1	1	0	4	0
2	2	1	1	3	0	1	1	1	1	0	0	1	1	0	6	1
2	3	1	1	1	1	1	0	1	1	0	0	0	1	1	6	1
2	3	1	1	1	1	1	1	1	1	0	0	1	1	1	8	1
2	3	1	2	3	1	1	1	1	1	0	0	1	1	1	8	1
2	3	1	1	3	0	0	1	0	0	0	0	1	0	0	2	0
2	2	1	1	1	0	0	0	0	0	0	0	0	0	0	0	0
2	3	1	1	3	0	0	0	0	0	0	0	0	0	0	0	0
2	2	1	1	2	1	1	1	0	0	1	1	1	1	1	8	1
2	2	1	1	3	1	1	0	1	1	1	1	0	1	1	8	1
2	2	1	1	3	0	0	0	0	0	0	0	0	0	0	0	0
2	2	1	1	3	0	0	0	1	1	0	0	0	0	0	2	0
2	3	1	1	3	0	0	0	0	0	0	0	0	0	0	0	0
2	3	1	1	2	0	0	0	0	0	0	0	0	0	0	0	0
2	3	1	1	3	1	1	1	1	1	1	1	1	1	1	10	1
2	3	1	3	1	1	1	1	1	1	1	1	1	1	1	10	1
2	3	1	3	3	0	0	0	1	1	0	0	0	0	0	2	0
2	2	2	3	3	0	0	1	0	0	0	0	1	0	0	2	0
2	1	1	3	3	0	1	1	0	0	0	0	1	1	0	4	0
2	1	1	2	3	1	1	0	1	1	1	1	0	1	1	8	1
2	2	1	3	3	1	1	1	1	1	1	1	1	1	1	10	1
2	3	1	3	3	1	0	0	1	1	1	1	0	0	1	6	1
2	2	2	1	3	1	1	1	1	1	1	1	1	1	1	10	1
2	1	1	1	3	1	1	1	0	0	1	1	1	1	1	8	1
2	3	1	3	3	0	1	1	0	0	0	0	1	1	0	4	0
2	2	1	3	3	0	1	1	0	0	0	0	1	1	0	4	0
2	3	1	2	2	1	1	1	1	1	1	1	1	1	1	10	1
2	1	1	3	3	0	1	1	1	1	0	0	1	1	0	6	1
2	3	1	3	3	1	1	1	1	1	1	1	1	1	1	10	1
2	2	2	3	3	1	0	1	0	1	1	1	1	0	1	7	1
2	1	1	3	3	1	1	1	1	1	0	0	1	1	1	8	1
2	1	1	2	3	1	1	1	1	1	0	0	1	1	1	8	1
2	1	1	1	3	1	1	0	1	1	1	1	0	1	1	8	1
2	1	1	3	3	1	1	1	1	1	1	1	1	1	1	10	1
2	3	2	3	3	1	1	0	1	1	1	1	0	1	1	8	1
2	3	1	2	3	1	0	1	1	1	1	1	1	0	0	7	1
2	2	1	2	3	0	0	0	0	0	0	0	0	0	0	0	0
2	3	1	3	3	1	1	1	1	1	1	1	1	1	1	10	1
2	1	2	1	3	1	1	1	1	1	0	0	1	1	1	8	1
2	2	1	1	3	1	1	1	1	1	1	1	1	1	1	10	1
2	3	1	3	3	1	1	1	0	0	0	0	1	1	1	6	1
2	3	2	3	3	1	1	1	1	1	1	1	1	1	1	10	1
2	1	1	3	3	1	1	1	1	1	1	1	1	1	1	10	1
2	3	1	1	3	0	1	1	0	0	0	0	1	1	0	4	0
2	1	1	3	2	1	1	1	1	1	1	1	1	1	1	10	1
2	2	1	1	3	0	1	0	1	1	0	0	0	1	0	4	0
2	1	1	3	2	1	1	1	1	1	1	1	1	1	1	10	1
2	3	2	1	3	1	1	0	1	1	1	1	0	1	1	8	1
2	3	1	3	3	1	0	1	0	1	1	1	1	0	1	7	1
2	3	1	3	3	1	1	1	0	1	1	1	1	1	1	9	1
2	1	1	3	2	1	0	1	1	1	1	1	1	0	1	8	1
2	1	1	3	3	1	1	1	1	1	1	1	1	1	1	10	1
2	2	2	3	3	0	1	1	1	1	1	1	1	1	0	8	1
2	3	1	2	3	1	1	1	1	1	1	1	1	1	1	10	1
2	3	1	2	3	1	1	1	0	1	1	1	1	1	1	9	1
2	3	1	1	3	1	1	1	1	1	1	1	1	1	1	10	1
2	1	1	3	3	1	1	0	1	1	0	1	0	1	1	7	1
2	1	1	2	2	1	1	1	1	1	1	1	1	1	1	10	1
2	1	1	3	3	1	1	1	0	1	1	1	1	1	1	9	1
2	2	1	3	3	1	0	1	1	1	0	1	1	0	1	7	1
2	1	2	3	3	1	1	1	1	1	1	1	1	1	1	10	1
2	1	1	3	3	0	1	1	0	0	0	0	1	1	0	4	0
2	1	1	3	3	1	1	1	1	1	0	1	1	1	1	9	1
2	1	1	1	3	1	1	0	1	1	0	1	0	1	1	7	1
2	1	1	3	3	1	1	0	1	1	1	1	0	1	1	8	1
2	1	2	3	3	1	1	1	1	1	0	1	1	1	0	8	1
2	1	1	3	3	1	1	1	1	1	1	1	1	1	0	9	1
2	3	1	2	3	1	1	1	1	1	1	1	1	1	1	10	1
2	3	1	1	3	1	1	1	1	1	0	1	1	0	1	8	1
2	1	1	3	3	1	1	1	1	1	1	1	1	1	1	10	1
2	1	2	3	1	1	1	1	1	1	1	1	1	1	1	10	1
2	1	1	3	3	1	1	1	1	1	1	1	1	1	1	10	1
2	2	1	3	2	0	1	1	0	0	0	0	1	1	0	4	0
2	1	1	3	2	1	0	1	1	1	1	1	1	0	1	8	1
2	1	1	3	3	0	1	1	1	1	0	0	1	1	0	6	1
2	1	2	3	2	1	1	1	1	1	1	1	1	1	1	10	1
2	2	1	3	3	1	1	1	0	0	1	1	1	1	1	8	1
2	3	1	3	3	1	1	1	1	1	1	1	1	1	1	10	1
2	3	2	3	3	1	1	1	1	1	1	1	1	1	1	10	1
2	3	1	3	3	1	1	1	1	1	1	1	1	1	1	10	1
2	2	1	3	3	1	0	1	0	0	1	1	1	0	1	6	1
2	1	1	1	3	0	1	1	0	0	0	0	1	1	0	4	0
2	1	2	3	2	1	1	1	1	1	1	1	1	0	1	9	1
2	1	1	3	3	1	1	1	0	1	1	1	1	1	1	9	1
2	1	1	1	3	1	1	1	0	1	1	1	1	1	1	9	1
2	1	1	3	3	1	1	1	0	1	1	1	1	1	1	9	1
2	3	1	3	3	1	1	1	1	1	1	1	1	1	1	10	1
2	3	1	3	3	1	1	1	1	1	1	1	1	0	1	9	1
2	2	1	2	3	1	1	1	0	1	1	1	1	1	1	9	1
2	3	1	3	3	1	1	1	1	1	1	1	1	0	1	9	1
2	2	1	2	3	1	1	1	1	1	1	1	1	1	1	10	1
2	3	2	3	3	1	1	1	1	1	1	1	1	0	0	8	1
2	3	1	2	3	1	1	1	1	1	1	1	1	0	0	8	1
2	3	2	3	3	1	1	1	1	1	1	1	1	1	1	10	1
2	3	1	2	3	1	1	1	1	1	1	1	1	1	1	10	1
2	3	1	1	3	1	1	1	1	1	1	1	1	0	1	9	1
2	3	2	3	1	1	1	1	1	1	1	1	1	1	1	10	1
2	3	2	3	3	0	0	0	1	1	0	0	0	0	0	2	0
2	2	1	3	3	0	0	1	0	0	0	0	1	0	0	2	0
2	1	1	3	3	0	1	1	0	0	0	0	1	1	0	4	0
2	1	1	2	3	1	1	0	1	1	1	1	0	1	1	8	1
2	2	1	3	3	1	1	1	1	1	1	1	1	0	1	9	1
2	3	1	3	3	1	0	0	1	1	1	1	0	0	1	6	1
2	2	2	1	3	1	1	1	1	1	1	1	1	1	1	10	1
2	1	2	1	3	1	1	1	0	0	1	1	1	1	1	8	1
2	3	1	3	3	0	1	1	0	0	0	0	1	0	0	3	0
2	2	2	3	3	0	1	1	0	0	0	0	1	0	0	3	0
2	3	1	2	2	1	1	1	1	1	1	1	1	1	1	10	1
2	1	1	3	3	0	1	1	1	1	0	0	1	1	0	6	1
2	3	1	3	3	1	1	1	1	1	1	1	1	0	1	9	1
2	2	1	3	3	1	0	1	1	1	1	1	1	0	1	8	1
2	1	1	3	3	1	1	1	1	1	0	0	1	1	1	8	1
2	1	1	2	3	1	1	1	1	1	0	0	1	1	1	8	1
2	1	1	1	3	1	1	0	1	1	1	1	0	1	1	8	1
2	1	1	3	3	1	1	1	1	1	1	1	1	0	1	9	1
2	3	1	3	3	1	1	0	1	1	1	1	0	1	1	8	1
2	3	2	2	3	1	0	1	1	1	1	1	1	0	1	8	1
2	2	1	2	3	0	0	0	0	0	0	0	0	0	0	0	0
2	3	2	3	3	1	1	1	1	1	1	1	1	0	1	9	1
2	1	2	1	3	1	1	1	1	1	0	0	1	1	1	8	1
2	2	2	1	3	1	1	1	1	1	1	1	1	1	1	10	1
2	3	1	3	3	1	1	1	1	0	0	0	1	0	1	6	1
2	3	1	3	3	1	1	1	1	1	1	1	1	1	1	10	1
2	1	1	3	3	1	1	1	1	1	1	1	1	0	1	9	1
2	3	2	1	3	0	1	1	0	0	0	0	1	1	0	4	0
2	1	1	3	2	1	1	1	1	1	1	1	1	1	1	10	1
2	2	1	1	3	0	1	0	1	1	0	0	0	1	0	4	0
2	1	1	3	2	1	1	1	1	1	1	1	1	0	1	9	1
2	3	1	1	3	1	1	0	1	1	1	1	0	1	1	8	1
2	3	2	3	3	1	0	1	1	1	1	1	1	0	1	8	1
2	3	1	3	3	1	1	1	1	1	1	1	1	0	0	8	1
2	1	1	3	2	1	0	1	1	1	1	1	1	0	1	8	1
2	1	1	3	3	1	1	1	1	1	1	1	1	1	1	10	1
2	2	1	3	3	0	1	1	1	1	1	1	1	1	0	8	1
2	3	1	2	3	1	1	1	1	1	1	1	1	0	1	9	1
2	3	1	2	3	1	1	1	1	1	1	1	1	0	1	9	1
2	3	1	1	3	1	1	1	1	1	1	1	1	0	1	9	1
2	1	1	3	3	1	1	0	1	1	1	1	0	1	1	8	1
2	1	1	2	2	1	1	1	1	1	1	1	1	0	1	9	1
2	1	2	3	3	1	1	1	1	1	1	1	1	1	1	10	1
2	2	1	3	3	1	0	1	1	1	1	1	1	0	1	8	1
2	1	1	3	3	1	1	1	1	1	1	1	1	0	0	8	1
2	1	1	3	3	0	1	1	0	0	0	0	1	0	0	3	0
2	1	1	3	3	1	1	1	1	1	1	1	1	1	1	10	1
2	1	1	1	3	1	1	0	1	1	1	1	0	1	1	8	1
2	1	2	3	3	1	1	0	1	1	1	1	0	1	1	8	1
2	1	1	3	3	1	1	1	1	1	0	1	1	0	0	7	1
2	1	1	3	3	1	1	1	0	1	0	1	1	1	1	8	1
2	3	1	2	3	1	1	1	1	1	1	1	1	0	1	9	1
2	3	2	1	3	1	1	1	0	1	1	1	1	1	1	9	1
2	1	1	3	3	1	1	1	1	1	1	1	1	0	1	9	1
2	1	1	3	1	1	1	1	1	1	0	1	1	0	1	8	1
2	1	2	3	3	1	1	1	1	1	0	1	1	1	1	9	1
2	2	1	3	2	0	1	1	0	0	0	0	1	0	0	3	0
2	1	1	3	2	1	0	1	1	1	1	1	1	0	1	8	1
2	1	2	3	3	0	1	1	1	1	0	0	1	1	0	6	1
2	1	1	3	2	1	1	1	1	1	1	1	1	1	1	10	1
2	2	2	3	3	1	1	1	0	0	1	1	1	1	1	8	1
2	3	1	3	3	1	1	1	1	1	0	1	1	0	1	8	1
2	3	1	3	3	1	1	1	0	1	0	1	1	1	1	8	1
2	3	2	3	3	1	1	1	1	1	1	1	1	0	1	9	1
2	2	1	3	3	1	0	1	0	0	1	1	1	0	1	6	1
2	1	2	1	3	0	1	1	0	0	0	0	1	0	0	3	0
2	1	1	3	2	1	1	1	1	1	1	1	1	1	1	10	1
2	1	2	3	3	1	1	1	1	1	1	1	1	0	1	9	1
2	1	2	1	3	1	1	1	0	1	1	1	1	1	1	9	1
2	1	1	3	3	1	1	1	1	1	1	1	1	0	0	8	1
2	3	1	3	3	1	1	1	1	1	1	1	1	1	1	10	1
2	3	1	3	3	1	1	1	0	1	1	1	1	0	1	8	1
2	2	1	2	3	1	1	1	1	1	1	1	1	1	1	10	1
2	3	1	3	3	1	1	1	1	1	1	1	1	1	1	10	1
2	2	1	2	3	1	1	1	1	1	1	1	1	0	1	9	1
2	3	1	3	3	1	1	1	1	1	1	1	1	1	1	10	1
2	3	1	1	3	1	1	1	0	1	1	1	1	1	1	9	1
2	3	1	3	3	1	1	1	1	1	1	1	1	0	1	9	1
2	3	1	2	3	1	1	1	1	1	1	1	1	1	1	10	1
