# Supplementary material for: Knowledge and practices about zoonotic tuberculosis prevention and associated determinants amongst livestock workers in Nigeria; 2015
Source: PLoS One. 2018 Jun 11;13(6):e0198810. doi: 10.1371/journal.pone.0198810 (PMC5995405; doi:10.1371/journal.pone.0198810)
Supplement: S4 Table — (XLS) [file pone.0198810.s008.xls]

## Sheet: Sheet1
Occupation type	Age (in years)	gender	Education level	duration (in years)	Hstory and evidence of BCG vaccination	Do not drink unpasteurized milk	Handling TB infected cattle	Always notify Veterinarian in case of infection in cattle or carcass	Inspection	Always pack animal dungs with my hands gloved	Do not co-habit with animals in my house	Treatment option to seek if you have TB	Visit hospital for regular medical check-ups	Always protect wounds while handling or processing animal	Do not eat while handling or processing animals	Hygiene practices against zoonotic TB infection	Total sum	Practice score
2	2	1	1	1	0	0	0	1	1	0	1	0	0	1	1	1	6	0
2	3	1	1	3	1	1	0	1	0	1	1	0	0	0	1	1	7	0
2	3	1	2	1	0	1	0	1	0	1	0	0	0	1	0	1	5	0
2	2	2	1	2	0	0	0	0	1	1	0	0	0	1	0	1	4	0
2	1	1	2	1	0	1	1	0	1	1	1	1	1	1	1	1	10	1
2	2	2	2	2	1	0	0	1	0	1	1	0	0	0	1	1	6	0
2	3	1	2	2	0	0	1	1	1	0	1	1	1	1	1	1	9	1
2	3	2	3	3	1	1	0	1	1	1	0	0	1	0	0	1	7	0
2	3	2	3	2	1	0	0	1	0	1	0	0	1	0	0	1	5	0
2	3	2	2	3	0	0	1	0	0	1	0	0	1	0	0	1	4	0
2	3	1	2	3	1	0	1	1	1	0	1	0	1	0	1	1	8	1
2	3	2	2	1	1	0	1	0	0	1	1	1	1	1	1	1	9	1
2	2	1	1	1	0	1	0	1	0	1	0	1	1	1	0	1	7	0
2	3	2	1	1	1	0	1	0	1	1	0	0	1	1	0	1	7	0
2	3	2	3	3	1	1	0	1	0	1	0	0	1	0	0	1	6	0
2	3	2	2	3	1	0	0	0	1	1	1	0	1	0	1	1	7	0
2	3	1	3	2	1	1	0	1	1	1	0	0	1	0	0	1	7	0
2	1	2	2	2	1	0	1	0	1	1	1	0	1	1	1	1	9	1
2	3	2	1	1	1	0	1	1	1	1	0	1	1	1	0	1	9	1
2	3	2	2	2	1	0	1	0	1	1	1	1	1	0	1	1	9	1
2	3	1	1	1	0	1	0	1	0	1	1	0	1	0	1	1	7	0
2	1	2	1	1	1	1	0	1	1	1	1	1	1	1	1	1	11	1
2	1	1	2	2	1	0	0	0	0	0	0	0	1	0	0	1	3	0
2	2	2	2	3	1	1	0	0	0	0	1	0	1	0	1	1	6	0
2	3	1	3	3	1	1	1	1	1	1	0	0	1	1	0	1	9	1
2	2	1	1	1	1	1	0	1	1	1	0	0	1	0	0	1	7	0
2	3	2	2	2	1	1	0	1	0	1	0	0	1	1	0	1	7	0
2	1	2	1	1	1	1	1	1	1	1	1	0	1	0	1	1	10	1
2	2	2	2	3	1	0	0	1	0	1	0	0	1	0	0	1	5	0
2	1	2	2	2	1	0	1	0	1	0	0	0	1	0	0	1	5	0
2	3	2	3	3	1	1	0	0	0	1	0	0	1	0	0	1	5	0
2	1	1	1	2	1	1	0	0	0	1	1	1	1	1	1	1	9	1
2	3	1	2	2	1	1	1	1	1	1	0	0	1	1	0	1	9	1
2	2	1	2	2	1	0	1	0	1	1	1	0	1	0	1	1	8	1
2	2	2	2	2	1	0	0	0	1	1	0	0	1	0	0	1	5	0
2	1	1	1	1	1	1	0	1	0	1	0	0	1	1	0	1	7	0
2	3	2	1	2	1	1	1	0	1	1	1	1	1	1	1	1	11	1
2	3	2	2	2	1	0	1	0	1	1	0	0	1	0	0	1	6	0
2	1	2	3	3	0	1	1	1	1	1	0	1	1	1	0	1	9	1
2	2	1	2	2	1	1	1	0	1	1	1	1	1	0	1	1	10	1
2	1	1	1	1	1	1	0	0	1	1	1	1	1	1	1	1	10	1
2	1	2	3	2	1	1	0	0	0	1	1	0	1	1	1	1	8	1
2	1	2	1	3	1	1	0	1	0	1	0	0	1	0	0	1	6	0
2	3	2	2	3	1	0	1	0	0	0	1	0	1	0	1	1	6	0
2	1	1	1	1	1	0	0	0	1	1	0	0	1	0	0	1	5	0
2	1	1	1	1	1	1	0	1	0	1	1	1	1	1	1	1	10	1
2	1	2	2	2	1	0	0	0	1	1	0	0	1	0	0	1	5	0
2	2	1	1	1	1	1	0	1	0	1	0	0	1	1	0	1	7	0
2	3	2	2	2	1	1	1	0	1	1	1	0	1	0	1	1	9	1
2	3	2	2	2	1	1	1	1	1	1	1	1	1	1	1	1	12	1
2	1	2	2	2	0	0	1	0	1	1	0	0	1	0	0	1	5	0
2	2	2	2	3	1	0	1	1	0	1	1	0	1	0	1	1	8	1
2	2	2	2	3	1	0	0	0	1	1	0	0	1	0	0	1	5	0
2	2	1	2	1	1	0	0	1	0	0	0	0	1	0	0	1	4	0
2	3	1	3	3	1	0	1	1	1	1	1	1	1	1	1	1	11	1
2	1	2	1	1	1	0	0	1	0	1	0	0	1	0	0	1	5	0
2	1	2	3	3	1	1	0	1	0	1	0	0	1	1	0	1	7	0
2	1	2	1	3	1	1	0	1	1	1	1	0	1	0	1	1	9	1
2	1	2	2	1	1	0	1	0	1	1	1	0	1	0	1	1	8	0
2	3	1	1	1	1	1	1	1	1	1	1	0	1	0	1	1	10	1
2	2	2	2	2	1	0	1	0	1	0	0	0	1	0	0	1	5	0
2	1	2	1	3	1	1	0	0	0	1	0	0	1	0	0	1	5	0
2	1	2	1	2	1	1	0	0	1	1	1	0	1	1	1	1	9	1
2	2	2	2	2	1	1	0	1	0	1	1	1	1	0	1	1	9	1
2	2	1	1	2	1	1	0	1	0	1	1	0	1	1	1	1	9	1
2	1	2	2	2	0	0	0	0	0	1	0	0	1	0	0	1	3	0
2	1	2	1	2	1	0	0	0	0	1	0	1	1	1	0	1	6	0
2	1	2	2	2	0	0	0	0	0	0	0	0	1	0	0	1	2	0
2	1	1	1	2	0	1	1	1	1	1	1	1	1	1	1	1	11	1
2	2	2	2	2	1	1	0	1	0	0	0	0	1	0	0	1	5	0
2	1	2	3	3	1	1	0	0	0	1	0	0	1	0	0	1	5	0
2	1	1	1	1	1	1	0	1	0	1	1	1	1	1	1	1	10	1
2	2	2	2	2	1	0	1	1	1	1	0	0	1	0	0	1	7	0
2	3	2	1	2	1	1	0	1	1	1	1	1	1	1	1	1	11	1
2	3	1	1	1	1	1	0	1	0	1	0	1	1	1	0	1	8	1
2	2	2	2	2	1	0	1	0	1	1	1	0	1	0	1	1	8	0
2	2	2	2	2	1	0	1	0	0	1	0	0	1	0	0	1	5	0
2	3	2	3	2	1	0	0	0	1	1	0	0	1	0	0	1	5	0
2	3	2	2	2	1	1	1	1	1	1	0	0	1	0	0	1	8	1
2	2	1	2	1	1	0	0	0	0	1	1	0	1	0	1	1	6	0
2	1	2	2	2	1	1	0	1	0	1	1	0	1	0	1	1	8	0
2	3	2	3	3	1	1	0	1	0	0	0	0	1	0	0	1	5	0
2	2	2	2	2	0	0	1	0	1	1	0	0	1	0	0	1	5	0
2	2	1	2	2	0	0	1	0	1	1	0	0	1	0	0	1	5	0
2	2	2	3	3	1	0	0	0	0	1	0	0	1	0	0	1	4	0
2	2	1	2	1	0	0	0	0	0	1	0	0	0	0	0	1	2	0
2	1	2	1	3	0	1	0	1	1	1	0	1	0	1	0	1	7	0
2	1	1	3	2	0	0	0	0	0	1	0	1	0	1	0	1	4	0
2	2	2	2	2	1	0	1	0	0	1	0	0	1	0	0	1	5	0
2	1	1	1	1	1	1	0	1	0	1	1	1	0	1	1	1	9	1
2	2	2	2	2	1	0	1	0	1	0	0	0	1	0	0	1	5	0
2	1	1	1	1	1	1	0	1	0	1	1	1	0	1	1	1	9	1
2	2	2	2	2	0	1	0	1	0	0	0	0	0	0	0	1	3	0
2	3	2	3	3	1	1	1	1	1	1	0	0	1	0	0	1	8	1
2	3	2	2	2	0	1	0	0	1	1	1	1	0	1	1	1	8	1
2	1	1	1	1	1	1	0	1	1	1	1	1	1	1	1	1	11	1
2	1	1	2	1	1	0	0	0	0	1	0	1	1	0	0	1	5	0
2	2	1	2	2	1	1	0	1	0	0	1	1	1	1	1	0	8	1
2	1	1	1	1	1	0	0	0	0	1	0	1	1	0	0	1	5	0
2	2	1	1	2	1	0	0	0	0	0	0	1	1	1	0	0	4	0
2	3	2	1	3	0	0	0	0	0	0	0	1	1	1	0	0	3	0
2	2	1	3	2	1	0	0	0	0	0	0	1	1	0	0	0	3	0
2	2	1	1	1	1	0	0	0	0	0	0	1	1	1	0	0	4	0
2	1	1	2	1	1	0	0	0	1	1	0	1	1	1	0	1	7	0
2	2	1	1	3	1	1	0	1	0	0	1	1	1	1	1	0	8	1
2	2	2	2	3	1	0	0	0	1	0	1	1	1	1	1	0	7	0
2	2	1	1	3	1	0	0	0	0	0	1	1	1	1	1	0	6	0
2	1	1	1	2	1	0	0	1	0	1	1	1	1	1	1	1	9	1
2	2	1	1	2	1	0	0	0	0	1	1	1	1	1	1	1	8	1
2	2	1	1	3	1	1	0	1	0	0	1	1	1	1	1	0	8	1
2	2	1	3	2	1	1	0	1	1	0	1	1	1	1	1	0	9	1
2	3	1	1	3	1	1	0	0	0	1	1	1	1	1	1	1	9	1
2	3	1	2	3	1	0	0	0	0	1	1	1	1	1	1	1	8	1
2	2	1	3	2	1	1	0	0	0	1	1	1	1	1	1	1	9	1
2	3	1	1	3	1	0	0	1	0	1	0	1	1	1	0	1	7	0
2	2	1	1	2	1	1	0	1	0	1	1	1	1	0	1	1	9	1
2	2	1	1	1	1	1	0	1	0	1	0	0	1	0	0	1	6	0
2	2	1	3	1	1	1	0	1	0	0	0	1	1	0	0	0	5	0
2	2	1	1	3	1	1	0	1	1	0	1	1	1	1	1	0	9	1
2	2	1	1	3	1	0	0	0	1	0	0	0	1	0	0	0	3	0
2	3	1	1	3	1	1	0	0	1	1	1	1	1	1	1	0	9	1
2	2	1	1	1	1	0	0	0	1	0	0	0	1	0	0	0	3	0
2	1	1	3	1	1	1	0	1	0	1	1	1	1	1	1	1	10	1
2	1	1	3	1	1	1	0	1	0	1	1	1	1	0	1	1	9	1
2	3	1	3	3	1	1	0	0	0	1	1	1	1	1	1	1	9	1
2	2	1	2	3	1	1	0	1	0	0	0	1	1	0	0	1	6	1
2	3	1	1	3	0	1	0	1	0	0	0	0	1	0	0	0	3	0
2	3	1	2	3	1	1	1	1	1	1	1	1	1	0	1	1	11	1
2	3	1	1	3	1	0	0	0	0	0	1	1	1	1	1	0	6	0
2	2	1	2	3	1	0	0	0	1	0	0	0	1	0	0	0	3	0
2	3	1	3	2	1	1	0	1	0	1	1	1	1	0	1	1	9	1
2	1	1	1	1	1	1	0	1	0	1	0	1	1	1	0	1	8	1
2	2	1	2	2	0	0	0	0	0	0	1	0	1	0	1	0	3	0
2	1	1	3	2	1	0	0	0	0	0	1	0	1	0	1	0	4	0
2	3	1	1	3	1	1	0	1	0	0	1	1	1	1	1	0	8	0
2	3	1	2	3	1	0	1	0	1	1	1	0	1	0	1	1	8	0
2	3	2	2	1	1	0	1	0	1	1	1	1	1	1	1	1	10	0
2	2	1	1	1	1	1	0	1	1	0	0	1	1	1	0	1	8	0
2	3	2	1	1	1	0	1	0	1	1	0	0	1	0	0	1	6	0
2	3	2	3	3	1	1	0	0	0	1	0	0	1	0	0	1	5	0
2	3	2	2	3	1	0	0	0	0	0	0	0	1	0	0	1	3	0
2	3	1	3	2	1	1	0	1	0	1	0	0	1	0	0	1	6	0
2	1	2	2	2	1	0	1	0	1	1	1	0	1	1	1	1	9	0
2	3	2	1	1	1	0	1	0	1	1	0	1	1	1	0	1	8	0
2	3	2	2	2	1	0	1	1	1	1	1	1	1	1	1	1	11	0
2	3	1	1	1	1	1	0	1	0	1	0	0	1	0	0	1	6	0
2	1	2	1	1	1	1	0	1	1	1	1	1	1	1	1	1	11	0
2	2	1	2	2	1	0	1	0	1	1	1	0	1	0	1	1	8	0
2	2	2	2	2	1	0	0	0	0	1	0	0	1	0	0	1	4	0
2	1	1	1	1	1	1	0	0	0	1	0	0	1	0	0	1	5	0
2	3	2	1	2	1	1	1	1	1	0	0	1	1	1	0	1	9	0
2	3	2	2	2	1	0	1	0	1	1	0	0	1	0	0	1	6	0
2	1	2	3	3	1	1	1	1	1	1	0	1	1	1	0	1	10	0
2	2	1	2	2	0	1	1	1	1	1	1	1	1	1	1	1	11	0
2	1	1	1	1	1	1	0	1	0	1	1	1	1	1	1	1	10	0
2	1	2	3	2	1	1	0	1	0	1	1	0	1	1	1	1	9	0
2	1	2	1	3	1	1	0	1	0	1	0	0	1	0	0	1	6	0
2	3	2	2	3	1	0	1	0	1	1	0	0	1	0	0	1	6	0
2	1	1	1	1	1	0	0	0	1	1	0	0	1	0	0	1	5	0
2	1	1	1	1	1	1	0	1	0	1	0	1	1	1	0	1	8	1
2	1	2	2	2	0	0	0	0	1	0	0	0	0	1	0	0	2	0
2	1	1	1	2	0	1	1	0	1	1	1	1	0	1	1	1	9	1
2	2	2	2	2	0	1	0	1	0	1	0	0	0	0	0	1	4	0
2	1	2	3	3	0	1	0	1	0	1	0	0	0	0	0	1	4	0
2	1	1	1	1	1	1	0	1	0	1	1	1	0	1	1	1	9	1
2	2	2	2	2	1	0	1	0	1	1	0	0	0	0	0	1	5	0
2	3	2	1	2	0	1	0	1	0	1	1	1	0	1	1	1	8	1
2	3	1	1	1	0	1	0	0	1	1	1	1	0	1	1	1	8	1
2	2	2	2	2	1	0	1	0	0	1	0	0	1	0	0	1	5	0
2	2	2	2	2	1	0	1	0	0	1	0	0	1	0	0	1	5	0
2	3	2	3	2	1	0	0	0	0	1	0	0	1	0	0	1	4	0
2	3	2	2	2	0	1	1	1	1	1	1	0	0	1	1	1	9	1
2	2	1	2	1	1	0	0	0	0	1	0	0	1	0	0	1	4	0
2	1	2	2	2	1	1	0	1	0	1	0	0	1	0	0	1	6	0
2	3	2	3	3	1	1	0	0	0	1	0	0	1	0	0	1	5	0
2	2	2	2	2	1	0	1	0	0	1	0	0	1	0	0	1	5	0
2	2	1	2	2	1	0	1	0	1	1	0	0	1	1	0	1	7	0
2	3	2	2	2	1	0	1	0	1	1	1	0	1	0	1	1	8	0
2	1	2	3	3	0	1	1	1	1	1	0	1	1	1	0	1	9	1
2	2	1	2	2	1	1	1	0	0	1	1	1	1	1	1	1	10	1
2	1	1	1	1	1	1	0	1	0	0	1	1	1	1	1	1	9	1
2	1	2	3	2	1	1	0	1	0	1	1	0	1	0	1	1	8	1
2	1	2	1	3	1	1	0	1	0	0	0	0	1	0	0	1	5	0
2	3	2	2	3	1	0	1	0	1	1	0	0	1	0	0	1	6	0
2	1	1	1	1	1	0	0	0	0	1	0	0	1	0	0	1	4	0
2	1	1	1	1	0	1	0	1	0	0	0	1	0	1	0	1	5	0
2	1	2	2	2	0	0	0	0	1	1	0	0	0	0	0	0	2	0
2	1	1	1	2	1	1	1	1	0	1	1	1	1	1	1	1	11	1
2	2	2	2	2	0	1	0	1	1	1	0	0	0	0	0	1	5	0
2	1	2	3	3	0	1	0	1	0	1	0	0	0	0	0	1	4	0
2	1	1	1	1	0	1	0	0	1	1	1	1	0	1	1	1	8	1
2	2	2	2	2	1	0	1	0	0	1	0	0	1	0	0	1	5	0
2	3	2	1	2	1	1	0	1	0	1	1	1	0	1	1	1	9	1
2	3	1	1	1	1	1	0	1	0	1	1	1	0	1	1	1	9	1
2	2	2	2	2	1	0	1	0	1	1	0	0	1	0	0	1	6	0
2	2	2	2	2	1	0	1	0	1	1	0	0	1	0	0	1	6	0
3	3	1	3	3	1	1	0	1	0	1	1	1	0	1	1	1	9	1
3	3	1	2	1	0	0	0	0	0	0	1	1	0	1	1	1	5	0
3	3	1	3	3	0	0	0	0	1	1	1	1	0	1	1	1	7	0
3	3	1	2	3	0	0	0	0	0	1	1	1	0	1	1	1	6	0
3	3	1	2	3	0	0	0	0	0	1	1	1	0	0	1	1	5	0
3	3	1	2	3	1	1	0	1	0	1	1	1	0	1	1	1	9	1
3	2	1	3	3	0	1	0	1	0	1	1	1	0	1	1	1	8	1
3	3	1	3	3	0	1	0	1	0	1	0	1	0	0	0	1	5	0
3	2	1	2	3	0	1	0	1	1	1	1	1	0	1	1	1	9	1
3	2	1	3	3	0	0	0	0	0	0	0	1	0	1	0	1	3	0
3	3	2	1	3	1	0	1	0	1	0	1	1	1	1	1	1	9	1
3	3	2	2	3	0	0	1	0	1	1	1	1	1	1	1	1	9	1
3	3	1	2	3	0	0	1	0	1	1	1	1	1	1	1	1	9	1
3	1	2	3	3	1	0	1	1	1	1	1	1	1	1	1	1	11	1
3	3	2	1	3	1	1	0	1	0	1	1	1	0	1	1	1	9	1
3	3	2	2	3	0	0	0	0	0	1	1	1	0	1	1	1	6	0
3	3	1	3	2	1	1	0	1	0	1	1	1	0	1	1	1	9	1
3	3	2	2	3	0	1	0	1	0	1	1	1	0	1	1	1	8	1
3	3	1	3	3	0	1	0	1	1	1	1	1	0	1	1	1	9	1
3	2	2	1	3	0	1	0	1	0	1	1	1	0	1	1	1	8	1
3	2	2	2	3	1	1	0	0	0	1	1	1	0	1	1	1	8	1
3	3	1	1	3	1	0	0	1	0	0	1	1	0	1	1	1	7	1
3	3	2	1	3	0	0	0	0	1	0	1	1	0	1	1	1	6	1
3	3	2	3	3	0	0	0	0	0	1	1	1	0	0	1	1	5	1
3	3	1	3	3	1	0	1	0	1	1	1	1	1	1	1	1	10	1
3	3	1	3	3	1	1	0	1	0	1	1	1	0	1	1	1	9	1
3	3	1	2	1	0	0	0	0	0	1	1	1	0	1	1	1	6	1
3	3	1	3	3	0	0	0	1	0	1	1	1	0	1	1	1	7	1
3	3	1	2	3	1	0	0	0	0	1	1	1	0	1	1	1	7	1
3	3	1	2	3	1	0	0	0	0	1	1	1	0	1	1	1	7	1
3	3	1	2	3	0	1	0	1	0	1	1	1	0	1	1	1	8	1
3	2	1	3	3	1	1	0	1	0	1	1	1	0	1	1	1	9	1
3	3	1	3	3	0	1	0	1	0	0	0	1	0	1	0	1	5	1
3	2	1	2	3	0	1	0	1	1	1	1	1	0	1	1	1	9	1
3	2	1	3	3	0	0	0	0	0	0	0	1	0	1	0	1	3	1
3	3	2	1	3	1	0	1	1	1	1	1	1	1	1	1	1	11	1
3	3	2	2	3	1	0	1	0	1	1	1	1	1	1	1	1	10	1
3	3	1	2	3	0	0	1	0	1	1	1	1	1	1	1	1	9	1
3	1	2	3	3	1	0	1	0	1	1	0	1	1	1	0	1	8	1
3	3	2	1	3	0	1	0	1	1	1	1	1	0	1	1	1	9	1
3	3	2	2	3	0	0	0	0	0	1	1	1	0	0	1	1	5	1
3	3	1	3	2	1	1	0	1	1	1	1	1	0	0	1	1	9	1
3	3	2	2	3	1	1	0	1	0	0	1	1	0	1	1	1	8	1
3	3	1	3	3	0	1	0	1	0	1	1	1	0	1	1	1	8	1
3	2	2	1	3	1	1	0	1	1	1	1	1	0	1	1	1	10	1
3	2	2	2	3	0	1	0	1	0	1	1	1	0	1	1	1	8	1
3	3	1	1	3	0	0	0	0	0	0	0	1	0	0	0	1	2	0
3	3	2	1	3	0	0	0	0	0	1	1	1	0	1	1	1	6	0
3	3	2	3	3	0	0	0	1	0	1	1	1	0	1	1	1	7	0
3	3	1	3	3	1	0	1	0	1	1	1	1	1	1	1	1	10	1
3	3	1	3	3	0	1	0	1	1	1	1	1	0	1	1	1	9	1
3	3	1	2	1	0	0	0	1	0	1	1	1	0	1	1	1	7	0
3	3	1	3	3	0	0	0	0	0	1	1	1	0	1	1	1	6	0
3	3	1	2	3	1	0	0	0	0	1	1	1	0	1	1	1	7	0
3	3	1	2	3	0	0	0	0	0	0	1	1	0	1	1	1	5	0
3	3	1	2	3	0	1	0	1	1	1	1	1	0	1	1	1	9	1
3	2	1	3	3	1	1	0	1	0	1	0	1	0	1	0	1	7	1
3	3	1	3	3	0	1	0	0	0	1	0	1	0	1	0	1	5	0
3	2	1	2	3	1	1	0	1	0	1	1	1	0	1	1	1	9	1
3	2	1	3	3	0	0	0	0	0	1	0	1	0	0	0	1	3	0
3	3	2	1	3	1	0	1	0	1	1	0	1	1	1	0	1	8	1
3	3	2	2	3	1	0	1	0	0	1	1	1	1	1	1	1	9	1
3	3	1	2	3	1	0	1	0	1	1	1	1	1	1	1	1	10	1
3	1	2	3	3	1	0	1	0	1	1	1	1	1	1	1	1	10	1
3	3	2	1	3	0	1	0	1	0	1	1	1	0	1	1	1	8	1
3	3	2	2	3	0	0	0	0	0	1	1	1	0	0	1	1	5	0
3	3	1	3	2	0	1	0	1	0	1	1	1	0	1	1	1	8	1
3	3	2	2	3	1	1	0	1	0	1	1	1	0	1	1	1	9	1
3	3	1	3	3	0	1	0	1	0	1	1	1	0	1	1	1	8	1
3	2	2	1	3	0	1	0	1	1	0	1	1	0	1	1	1	8	1
3	2	2	2	3	0	1	0	1	0	1	1	1	0	1	1	1	8	1
3	3	1	1	3	0	0	0	0	0	1	0	1	0	1	0	1	4	0
3	3	2	1	3	0	0	0	0	0	1	1	1	0	0	1	1	5	0
3	3	2	3	3	0	0	0	0	0	1	1	1	0	1	1	1	6	0
3	3	1	3	3	1	0	1	0	0	1	1	1	1	1	1	1	9	1
3	1	2	1	1	0	1	0	1	0	0	0	0	0	1	0	0	3	0
3	2	1	2	2	0	1	0	1	1	0	1	1	0	1	1	0	7	0
3	2	2	3	2	0	0	0	1	0	0	0	1	0	1	0	0	3	0
3	2	2	2	3	0	0	0	0	0	0	1	1	0	1	1	0	4	0
3	1	2	2	3	0	0	0	0	1	0	1	1	0	1	1	0	5	0
3	2	1	3	3	0	0	0	0	1	1	1	0	0	0	1	1	5	0
3	2	1	2	3	0	0	0	0	0	0	1	0	0	1	1	0	3	0
3	2	2	3	2	0	0	0	0	0	1	1	1	0	1	1	1	6	0
3	3	2	3	3	0	0	0	0	1	0	1	1	0	1	1	0	5	0
3	1	1	2	1	0	0	0	0	1	1	0	0	0	0	0	0	2	0
3	2	2	2	2	0	0	0	0	0	0	1	1	0	1	1	0	4	0
3	2	2	2	2	0	0	0	1	0	0	0	1	0	1	0	0	3	0
3	3	1	1	3	0	0	0	0	0	1	1	0	0	0	1	1	4	0
3	2	1	3	2	0	0	0	0	1	1	0	0	0	0	0	0	2	0
3	2	1	2	2	0	1	0	1	0	0	1	1	0	1	1	0	6	0
3	2	1	2	2	0	1	0	0	0	0	1	1	0	1	1	0	5	0
3	1	1	1	1	0	0	0	0	1	0	0	1	0	1	0	0	3	0
3	2	1	1	2	0	0	0	0	0	1	0	1	0	1	0	0	3	0
3	3	2	1	3	0	0	0	0	0	0	0	1	0	1	0	0	2	0
3	2	1	3	1	0	0	0	0	1	0	0	1	0	1	0	0	3	0
3	2	1	1	1	1	0	0	1	0	0	0	1	0	1	0	0	4	0
3	1	1	2	1	0	0	0	0	0	0	0	1	0	1	0	0	2	0
3	2	1	1	3	0	1	0	1	0	0	1	1	0	1	1	0	6	0
3	2	2	2	3	0	0	0	0	0	0	1	1	0	1	1	0	4	0
3	2	1	1	3	0	0	0	0	1	0	1	1	0	1	1	0	5	0
3	1	1	1	2	0	0	0	0	0	1	1	1	0	1	1	1	6	0
3	2	1	1	2	0	0	0	0	0	1	1	1	0	1	1	1	6	0
3	2	1	1	3	0	1	0	0	0	0	1	1	0	1	1	0	5	0
3	2	1	3	2	0	1	0	1	0	1	1	1	0	1	1	0	7	0
3	3	1	1	3	0	1	0	1	0	1	1	1	0	1	1	1	8	1
3	3	1	2	3	0	0	0	0	0	0	0	1	0	0	0	1	2	0
3	1	1	3	2	0	1	0	1	0	0	1	0	0	0	1	0	4	0
3	3	1	1	3	0	1	0	1	0	0	1	1	0	1	1	0	6	0
3	1	1	1	1	1	0	0	0	0	0	1	1	0	1	1	0	5	0
3	2	1	2	3	0	0	0	1	1	0	1	1	0	1	1	0	6	0
3	3	1	2	3	1	0	0	0	0	0	1	1	0	1	1	0	5	0
3	3	1	1	1	0	1	0	1	1	0	0	1	0	1	0	0	5	0
3	3	1	1	3	1	1	0	1	0	1	0	1	0	1	0	0	6	0
3	2	1	3	2	0	1	0	1	1	1	1	1	0	1	1	1	9	1
3	3	1	1	3	0	0	0	0	1	0	0	1	0	1	0	0	3	0
3	2	1	1	2	0	1	0	1	0	1	1	1	0	1	1	1	8	1
3	2	1	1	1	1	1	0	1	0	1	0	0	0	0	0	1	5	0
3	2	1	3	1	0	1	0	1	0	0	0	1	0	0	0	0	3	0
3	2	1	1	3	0	1	0	1	1	0	1	1	0	1	1	0	7	0
3	2	1	1	3	0	0	0	1	1	0	0	0	0	0	0	0	2	0
3	3	1	1	3	0	1	0	1	0	0	1	1	0	1	1	0	6	0
3	2	1	1	1	0	0	0	0	0	1	0	0	0	1	0	0	2	0
3	1	1	3	1	0	1	0	1	1	1	1	1	0	1	1	1	9	1
3	1	1	3	1	0	1	0	1	0	1	1	1	0	1	1	1	8	1
3	3	1	3	3	0	1	0	0	1	1	1	1	0	1	1	1	8	1
3	2	1	2	3	0	1	0	1	0	1	0	1	0	0	0	1	5	0
3	3	1	1	3	1	1	0	1	0	0	0	0	0	1	0	0	4	0
3	3	1	2	3	1	1	1	0	1	1	1	1	1	1	1	1	11	1
3	3	1	1	3	0	0	0	0	0	0	1	1	0	0	1	0	3	0
3	2	1	2	3	0	0	0	1	0	0	0	0	0	1	0	0	2	0
3	3	1	3	2	1	1	0	1	0	1	1	1	0	1	1	1	9	1
3	1	1	1	1	0	1	0	0	0	1	0	1	0	1	0	1	5	0
3	2	1	2	2	0	0	0	0	0	0	1	0	0	0	1	0	2	0
3	1	1	3	2	0	0	0	0	1	0	1	0	0	1	1	0	4	0
3	3	1	1	3	0	1	0	1	0	0	1	1	0	1	1	0	6	0
3	2	1	1	3	1	1	1	1	1	0	1	0	1	1	1	0	9	1
3	2	1	1	3	0	1	0	1	0	1	0	0	0	0	0	0	3	0
3	3	1	1	2	0	1	0	1	0	0	0	1	0	1	0	0	4	0
3	2	1	1	2	1	1	1	1	1	0	1	0	1	0	1	0	8	1
3	2	1	1	3	0	1	0	1	1	0	0	1	0	1	0	1	6	0
3	3	1	1	1	0	0	0	0	0	1	1	0	0	0	1	0	3	0
3	3	1	1	1	0	0	0	0	1	0	1	0	0	0	1	0	3	0
3	3	1	2	3	0	1	0	1	0	1	0	1	0	1	0	1	6	0
3	3	1	1	3	0	1	0	1	1	1	1	1	0	1	1	1	9	1
3	2	1	1	1	0	1	0	1	0	1	0	1	0	1	0	1	6	0
3	3	1	1	3	0	1	0	0	0	1	0	1	0	1	0	1	5	0
3	2	1	1	2	0	0	0	0	0	1	0	1	0	0	0	1	3	0
3	2	1	1	3	0	1	0	1	0	1	0	1	0	1	0	1	6	0
3	2	1	1	3	0	1	0	1	0	1	1	1	0	1	1	1	8	0
3	2	1	1	3	0	0	0	0	1	0	1	0	0	0	1	0	3	0
3	3	1	1	3	0	0	0	1	0	0	0	0	0	0	0	0	1	0
3	3	1	1	2	0	0	0	0	1	0	0	1	0	1	0	0	3	0
3	3	1	1	3	1	0	0	0	0	0	1	1	0	1	1	1	6	0
3	3	1	3	1	0	1	0	1	0	0	1	1	0	0	1	0	5	0
3	3	1	3	3	1	1	1	1	1	1	0	1	1	1	0	1	10	1
3	2	2	3	3	0	0	1	0	1	1	1	1	1	1	1	1	9	1
3	1	1	3	3	0	1	1	1	1	1	1	1	1	1	1	1	11	1
3	1	1	2	3	0	1	0	1	0	0	1	1	0	1	1	0	6	0
3	2	1	3	3	1	1	0	1	0	1	1	1	0	1	1	1	9	1
3	3	1	3	3	1	1	1	1	1	0	0	1	1	1	0	1	9	1
3	2	2	1	3	0	0	0	0	1	0	0	1	0	1	0	0	3	0
3	1	1	1	3	1	0	0	0	0	0	1	1	0	1	1	1	6	0
3	3	1	3	3	0	0	1	0	1	1	1	1	1	1	1	1	9	1
3	2	1	3	3	0	1	1	1	0	1	1	1	1	1	1	1	10	1
3	3	1	2	2	1	0	0	0	0	0	1	1	0	0	1	0	4	0
3	1	1	3	3	0	1	0	1	0	1	1	1	0	1	1	1	8	1
3	3	1	3	3	0	1	0	0	0	0	1	1	0	1	1	0	5	0
3	2	2	3	3	0	0	0	0	0	1	1	1	0	1	1	1	6	0
3	1	1	3	3	1	1	1	1	1	1	1	1	1	1	1	1	12	1
3	1	1	2	3	1	1	1	0	1	0	1	1	1	1	1	0	9	1
3	1	1	1	3	1	0	1	0	1	0	1	1	1	1	1	0	8	1
3	1	1	3	3	0	1	0	1	0	1	1	1	0	1	1	1	8	1
3	3	2	3	3	0	1	0	1	1	1	1	1	0	1	1	1	9	1
3	3	1	2	3	1	0	1	1	1	1	1	1	1	1	1	1	11	1
3	2	1	2	3	0	0	0	1	0	0	0	0	0	0	0	0	1	0
3	3	1	3	3	0	1	0	1	1	0	1	1	0	1	1	1	8	1
3	1	2	1	3	1	0	1	0	1	0	1	1	1	0	1	1	8	1
3	2	1	1	3	0	1	1	0	1	1	1	1	1	1	1	1	10	1
3	3	1	3	3	0	0	1	0	1	1	0	1	1	1	0	1	7	1
3	3	2	3	3	1	1	1	1	1	0	1	1	1	1	1	0	10	1
3	1	1	3	3	0	1	0	0	0	0	1	1	0	1	1	0	5	0
3	3	1	1	3	0	0	1	0	1	1	1	1	1	1	1	1	9	1
3	1	1	3	2	0	1	1	1	1	1	1	1	1	1	1	1	11	1
3	2	1	1	3	0	0	0	1	0	0	1	1	0	1	1	0	5	0
3	1	1	3	2	0	1	0	1	0	0	1	0	0	0	1	0	4	0
3	3	2	1	3	1	0	1	0	1	0	1	1	1	1	1	0	8	1
3	3	1	3	3	1	0	0	0	1	1	1	0	0	0	1	1	6	0
3	3	1	3	3	0	1	0	1	1	1	1	1	0	1	1	1	9	1
3	1	1	3	2	1	1	0	1	0	0	1	0	0	0	1	0	5	0
3	1	1	3	3	1	1	0	1	0	0	0	1	0	1	0	0	5	0
3	2	2	3	3	0	0	0	0	0	1	1	1	0	1	1	1	6	0
3	3	1	2	3	1	1	1	1	1	1	0	1	1	1	0	1	10	1
3	3	1	2	3	0	1	0	1	0	0	1	1	0	1	1	0	6	0
3	3	1	1	3	1	1	0	1	0	0	1	1	0	0	1	0	6	0
3	1	1	3	3	1	1	1	1	0	0	1	1	1	1	1	0	9	1
3	1	1	2	2	0	1	1	1	1	0	1	1	1	1	1	0	9	1
3	1	1	3	3	1	1	1	1	1	1	1	1	1	1	1	1	12	1
3	2	1	3	3	1	1	1	1	1	1	1	1	1	1	1	1	12	1
3	1	2	3	3	0	0	1	0	1	1	1	1	1	1	1	1	9	1
3	1	1	3	3	1	1	1	1	1	1	1	1	1	0	1	1	11	1
3	1	1	3	3	0	0	0	0	0	0	0	1	0	1	0	0	2	0
3	1	1	1	3	1	1	0	1	0	1	1	1	0	1	1	1	9	1
3	1	1	3	3	1	0	1	0	1	1	1	1	1	1	1	0	9	1
3	1	2	3	3	1	1	1	0	1	0	1	1	1	1	1	0	9	1
3	1	1	3	3	1	0	0	0	0	0	0	1	0	1	0	0	3	0
3	3	1	2	3	1	0	1	0	1	0	1	1	1	1	1	0	8	1
3	3	1	1	3	1	1	1	1	1	1	1	1	1	1	1	1	12	1
3	1	1	3	3	1	1	0	1	0	1	1	1	0	1	1	1	9	1
3	1	2	3	1	1	1	0	1	0	1	1	1	0	1	1	1	9	1
3	1	1	3	3	1	1	0	1	1	1	1	1	0	1	1	1	10	1
3	2	1	3	2	0	1	0	1	1	0	1	1	0	1	1	0	7	0
3	1	1	3	2	0	0	0	1	0	1	1	1	0	1	1	1	7	0
3	1	1	3	3	0	0	0	0	0	0	1	1	0	1	1	1	5	0
3	1	2	3	2	1	1	1	1	0	1	1	1	1	0	1	1	10	1
3	2	1	3	3	0	1	0	1	1	1	1	1	0	1	1	1	9	1
3	3	1	3	3	1	0	0	0	0	0	1	1	0	1	1	1	6	0
3	3	2	3	3	1	0	0	0	0	1	1	1	0	1	1	1	7	0
3	3	1	3	3	1	1	0	1	1	0	0	0	0	0	0	0	4	0
3	2	1	3	3	0	1	0	1	1	1	1	1	0	1	1	1	9	1
3	1	1	1	3	1	0	0	0	1	0	1	1	0	1	1	0	6	0
3	1	2	3	2	0	0	0	0	0	0	1	1	0	1	1	1	5	0
3	1	1	3	3	1	1	0	1	0	1	1	1	0	1	1	1	9	1
3	1	1	1	3	1	1	0	1	0	0	1	1	0	0	1	0	6	0
3	1	1	3	3	1	1	0	1	0	1	1	1	0	1	1	1	9	1
3	3	1	3	3	0	0	0	0	0	1	1	1	0	1	1	1	6	0
3	3	1	3	3	1	1	1	1	1	1	0	1	1	0	0	1	9	1
3	2	1	2	3	1	1	1	1	0	1	1	1	1	1	1	1	11	1
3	3	1	3	3	1	1	0	1	0	1	1	1	0	1	1	1	9	1
3	2	1	2	3	0	1	0	1	0	0	1	1	0	1	1	0	6	0
3	3	2	3	3	1	1	1	1	1	1	1	1	1	1	1	1	12	1
3	3	1	2	3	0	0	0	0	0	0	1	1	0	1	1	0	4	0
3	3	2	3	3	1	1	1	0	1	1	1	1	1	1	1	1	11	1
3	3	1	2	3	1	1	0	1	1	1	1	1	0	1	1	1	10	1
3	3	1	1	3	0	0	0	0	0	1	1	1	0	1	1	1	6	0
3	3	2	3	1	1	1	0	1	1	0	1	1	0	0	1	0	7	0
3	3	2	3	3	1	1	1	1	1	1	1	1	1	0	1	1	11	1
3	2	1	3	3	1	0	1	0	1	1	1	1	1	1	1	1	10	1
3	1	1	3	3	1	1	1	1	1	1	1	1	1	1	1	1	12	1
3	1	1	2	3	0	1	0	1	0	0	0	1	0	0	0	0	3	0
3	2	1	3	3	1	1	0	1	0	1	1	1	0	1	1	1	9	1
3	3	1	3	3	1	1	1	0	0	1	1	1	1	1	1	1	10	1
3	2	2	1	3	0	0	0	0	1	0	0	1	0	1	0	0	3	0
3	1	2	1	3	1	0	0	0	0	0	1	1	0	1	1	1	6	0
3	3	1	3	3	1	0	1	0	1	0	1	1	1	1	1	1	9	1
3	2	2	3	3	1	1	1	1	1	1	1	1	1	1	1	1	12	1
3	3	1	2	2	1	0	0	0	0	0	1	1	0	0	1	0	4	0
3	1	1	3	3	1	1	0	1	0	1	1	1	0	1	1	1	9	1
3	3	1	3	3	1	1	0	1	0	0	1	1	0	1	1	0	7	0
3	2	1	3	3	0	0	0	0	0	0	1	1	0	1	1	1	5	0
3	1	1	3	3	1	1	1	1	1	1	1	1	1	1	1	1	12	1
3	1	1	2	3	0	1	1	1	1	0	1	1	1	0	1	0	8	1
3	1	1	1	3	1	0	1	0	1	0	1	1	1	1	1	0	8	1
3	1	1	3	3	1	1	0	1	0	1	1	1	0	1	1	1	9	1
3	3	1	3	3	0	1	0	1	1	1	1	1	0	1	1	1	9	1
3	3	2	2	3	1	0	1	0	0	1	1	1	1	1	1	1	9	1
3	2	1	2	3	1	0	0	0	1	0	0	0	0	0	0	0	2	0
3	3	2	3	3	0	1	0	1	0	1	1	1	0	1	1	1	8	1
3	1	2	1	3	1	0	1	0	0	1	1	1	1	1	1	1	9	1
3	2	2	1	3	1	1	1	1	0	1	1	1	1	1	1	1	11	1
3	3	1	3	3	0	0	1	0	1	1	1	1	1	1	1	1	9	1
3	3	1	3	3	0	1	1	1	1	0	1	1	1	1	1	0	9	1
3	1	1	3	3	1	1	0	0	0	0	1	1	0	1	1	0	6	0
3	3	2	1	3	1	0	1	0	1	1	1	1	1	0	1	1	9	1
3	1	1	3	2	0	1	1	1	0	1	1	1	1	1	1	1	10	1
3	2	1	1	3	1	0	0	0	0	0	0	1	0	1	0	0	3	0
3	1	1	3	2	0	1	0	1	0	0	0	0	0	0	0	0	2	0
3	3	1	1	3	1	0	1	1	1	0	0	1	1	1	0	0	7	1
3	3	2	3	3	1	0	0	0	0	1	1	0	0	0	1	1	5	0
3	3	1	3	3	0	1	0	1	0	1	1	1	0	1	1	1	8	1
3	1	1	3	2	0	1	0	1	1	0	0	0	0	0	0	0	3	0
3	1	1	3	3	1	1	0	1	0	0	0	1	0	1	0	0	5	0
3	2	1	3	3	1	0	0	0	0	1	1	1	0	1	1	1	7	0
3	3	1	2	3	1	1	1	1	1	1	1	1	1	1	1	1	12	1
3	3	1	2	3	0	1	0	0	0	0	1	1	0	1	1	0	5	0
3	3	1	1	3	1	1	0	1	0	0	1	1	0	1	1	0	7	0
3	1	1	3	3	1	1	1	1	1	0	1	1	1	1	1	0	10	1
3	1	1	2	2	1	1	1	1	1	0	1	1	1	0	1	0	9	1
3	1	2	3	3	1	1	1	0	1	1	0	1	1	1	0	1	9	1
3	2	1	3	3	1	1	1	1	1	1	1	1	1	1	1	1	12	1
3	1	1	3	3	0	0	1	0	1	0	1	1	1	1	1	1	8	1
3	1	1	3	3	0	1	1	1	0	1	1	1	1	1	1	1	10	1
3	1	1	3	3	1	0	0	0	0	0	0	1	0	1	0	0	3	0
3	1	1	1	3	1	1	0	1	0	1	1	1	0	1	1	1	9	1
3	1	2	3	3	1	0	1	0	1	0	1	1	1	1	1	0	8	1
3	1	1	3	3	1	1	1	1	1	0	1	1	1	1	1	0	10	1
3	1	1	3	3	1	0	0	1	1	0	0	1	0	1	0	0	5	0
3	3	1	2	3	1	0	1	1	1	0	1	1	1	1	1	0	9	1
3	3	2	1	3	1	1	1	0	1	1	1	1	1	1	1	1	11	1
3	1	1	3	3	1	1	0	1	0	1	1	1	0	1	1	1	9	1
3	1	1	3	1	0	1	0	1	1	1	1	1	0	1	1	1	9	1
3	1	2	3	3	1	1	0	1	0	1	1	1	0	1	1	1	9	1
3	2	1	3	2	1	1	0	1	0	0	1	1	0	1	1	0	7	1
3	1	1	3	2	0	0	0	0	1	1	1	1	0	1	1	1	7	1
3	1	2	3	3	1	0	0	0	0	0	1	1	0	1	1	1	6	1
3	1	1	3	2	1	1	1	1	1	1	0	1	1	1	0	1	10	1
3	2	2	3	3	1	1	0	1	1	1	1	1	0	1	1	1	10	1
3	3	1	3	3	1	0	0	0	1	1	1	1	0	0	1	1	7	1
3	3	1	3	3	0	0	0	0	1	1	1	1	0	1	1	1	7	0
3	3	2	3	3	0	1	0	1	0	0	0	0	0	0	0	0	2	0
3	2	1	3	3	1	1	0	1	0	1	1	1	0	1	1	1	9	1
3	1	2	1	3	0	0	0	0	1	0	1	1	0	1	1	0	5	0
3	1	1	3	2	0	0	0	0	0	1	1	1	0	1	1	1	6	0
3	1	2	3	3	1	1	0	1	0	1	1	1	0	1	1	1	9	1
3	1	2	1	3	0	1	0	1	1	0	1	1	0	1	1	0	7	0
3	1	1	3	3	1	1	0	1	0	1	1	1	0	1	1	1	9	1
3	3	1	3	3	1	0	0	0	0	0	1	1	0	1	1	1	6	0
3	3	1	3	3	1	1	1	1	1	0	1	1	1	0	1	1	10	1
3	2	1	2	3	1	1	1	1	1	1	1	1	1	1	1	1	12	1
3	3	1	3	3	0	1	0	1	0	1	1	1	0	1	1	1	8	1
3	2	1	2	3	0	1	0	1	0	0	1	1	0	1	1	0	6	0
3	3	1	3	3	1	1	1	1	1	1	1	1	1	1	1	1	12	1
3	3	1	1	3	0	0	0	0	0	0	1	1	0	0	1	0	3	0
3	3	1	3	3	0	1	1	1	1	1	1	1	1	0	1	1	10	1
3	3	1	2	3	1	1	0	1	1	1	1	1	0	1	1	1	10	1
